# Supplementary material for: A Preliminary Study on Factors That Drive Patient Variability in Human Subcutaneous Adipose Tissues
Source: Cells. 2024 Jul 24;13(15):1240. doi: 10.3390/cells13151240 (PMC11311805; doi:10.3390/cells13151240)
Supplement: Supplementary file 1 [file cells-13-01240-s001.zip]

Archive with 1 entries (1 files):
- cells-3076345-supplementary.pdf
